# Supplementary material for: Microbiome Profiling Reveals Gut Dysbiosis in the Metabotropic Glutamate Receptor 5 Knockout Mouse Model of Schizophrenia
Source: Front Cell Dev Biol. 2020 Oct 29;8:582320. doi: 10.3389/fcell.2020.582320 (PMC7658610; doi:10.3389/fcell.2020.582320)
Supplement: Supplementary file 4 [file Table_2.XLSX]

## Sheet: AlphaDiv_res_diff_sampling
P-values for various alpha div metrics at different rarefaction depth
	Rarefy_1114 (original sampling depth)	Rarefy_1500 (lost 2 samples)	Rarefy_1700 (only 2 samples left in KO group)
Top 4 number of observed	120, 114, 101, 91	131, 118, 105, 104	140, 124, 105, 104
Observed	0.149	0.117	Unable to perform stats test with only 2 in one group
Shannon	0.749	0.917	Unable to perform stats test with only 2 in one group
InvSimpson	0.749	0.917	Unable to perform stats test with only 2 in one group
Fisher	0.149	0.117	Unable to perform stats test with only 2 in one group

## Sheet: Observed_various_sampling_depth
Total numer of observed ASVs for each sample at various rarefaction depth
MouseID	Rarefy_1114 (original sampling depth)	Rarefy_1500 (lost 2 samples)	Rarefy_1700 (only 2 samples left in KO group)
136	88	91	NA
139	94	98	NA
119	90	94	97
198	82	89	NA
108	64	NA	NA
137	91	105	103
96	114	118	118
117	71	81	84
142	120	131	140
124	101	95	104
103	90	104	105
112	86	NA	NA
